# Supplementary material for: Effects of Nicotine on SH-SY5Y Cells: An NMR-Based Metabolomic Study
Source: Metabolites. 2025 Nov 20;15(11):752. doi: 10.3390/metabo15110752 (PMC12654241; doi:10.3390/metabo15110752)
Supplement: Supplementary file 1 [file metabolites-15-00752-s001.zip]

Archive with 1 entries (1 files):
- metabolites-3949531-supplementary.pdf
